# Supplementary material for: Long-term effectiveness of growth hormone therapy in children born small for gestational age: An analysis of LG growth study data
Source: PLoS One. 2022 Apr 26;17(4):e0266329. doi: 10.1371/journal.pone.0266329 (PMC9041836; doi:10.1371/journal.pone.0266329)
Supplement: S1 Fig — (XLSX) [file pone.0266329.s001.xlsx]

## Sheet: S1 Figure
		S1 Figure. Studentized residuals for prediction model of the change in height velocity
