# Supplementary material for: Long-term effectiveness of growth hormone therapy in children born small for gestational age: An analysis of LG growth study data
Source: PLoS One. 2022 Apr 26;17(4):e0266329. doi: 10.1371/journal.pone.0266329 (PMC9041836; doi:10.1371/journal.pone.0266329)
Supplement: S1 Table — (XLSX) [file pone.0266329.s002.xlsx]

## Sheet: S1 Table
	S1 Table. Characteristics of prepubertal children born SGA at the start of GH treatment
	Variables	Total
		(N=48)
	Age (years)	6.73±2.15
	Sex (male:female)	1 day, 4:20:00
	Birth Weight (kg)	2.33±0.40
	Gestational Age (weeks)	39.00±1.53
	Height SDS	-2.56±0.49
	Weight SDS	-2.20±1.01
	BMI SDS	-0.85±1.13
	Target Height SDS	-1.06±0.68
	Bone Age (years)	5.89±2.12
	GH Dose (ug/kg/d)	40 ± 0.8
	IGF-1 SDS	-0.59±0.82
	IGF-BP3 SDS	0.97±2.44
