# Supplementary material for: Long-term effectiveness of growth hormone therapy in children born small for gestational age: An analysis of LG growth study data
Source: PLoS One. 2022 Apr 26;17(4):e0266329. doi: 10.1371/journal.pone.0266329 (PMC9041836; doi:10.1371/journal.pone.0266329)
Supplement: S2 Table — (XLSX) [file pone.0266329.s003.xlsx]

## Sheet: S2 Table
	S2 Table. Mixed model for Height Velocity
		Parameter Estimate	Standard Error	p-value
	Intercept	11.4636	1.7752	<0.0001
	Height SDS at start	0.686	0.3967	0.0903
	GH Dose (ug/kg/day)	0.0005	0.0196	0.9815
	Target Height SDS	-0.0186	0.2266	0.9351
	Age (Year)	0.0041	0.0799	0.9592
	Weight SDS at start	0.0737	0.2034	0.719
	Pubertal
	Prepubertal	0.0206	0.9169	0.9822
	Pubertal
	Time (Year)	-0.03428	0.0174	0.0546
	Pubertal x Time
	Prepubertal	0.0141	0.0179	0.436
	Pubertal (ref)
