# Supplementary material for: Long-term effectiveness of growth hormone therapy in children born small for gestational age: An analysis of LG growth study data
Source: PLoS One. 2022 Apr 26;17(4):e0266329. doi: 10.1371/journal.pone.0266329 (PMC9041836; doi:10.1371/journal.pone.0266329)
Supplement: S3 Table — (XLSX) [file pone.0266329.s004.xlsx]

## Sheet: S3 Table
	S3 Table. Baseline Characteristics in patients with SGA based on pubertal status
		Prepubertal	Pubertal	p-value[1]
		(N=126)	(N=26)
	Age (years)
	Mean±SD	6.40±2.05	10.62±2.04	<0.0001
	Median	6	10	Wilcoxon rank sum test
	Q1, Q3	5.00, 8.00	10.00, 12.00
	Sex, n(%)
	Male	71 (56.35)	7 (26.92)	0.0063
	Female	55 (43.65)	19 (73.08)	Chi-square test
	Total	126 (100.00)	26 (100.00)
	Birth Weight (kg)
	Mean±SD	2.31±0.43	2.32±0.35	0.7221
	Median	2.5	2.4	Wilcoxon rank sum test
	Q1, Q3	2.20, 2.60	2.20, 2.60
	Gestational Age
	Mean±SD	38.70±1.87	38.69±1.44	0.6099
	Median	39	39	Wilcoxon rank sum test
	Q1, Q3	38.00, 40.00	38.00, 40.00
	Height SDS
	Mean±SD	-2.55±0.52	-2.52±0.37	0.9166
	Median	-2.51	-2.46	Wilcoxon rank sum test
	Q1, Q3	-2.82, -2.20	-2.77, -2.37
	Weight SDS
	Mean±SD	-2.17±0.98	-1.99±0.70	0.4179
	Median	-2.17	-1.93	t-test
	Q1, Q3	-2.66, -1.51	-2.38, -1.51
	BMI SDS
	Mean±SD	-0.76±1.08	-0.97±0.88	0.4082
	Median	-0.74	-1	t-test
	Q1, Q3	-1.53, -0.21	-1.52, -0.37
	Target height SDS
	Mean±SD	-0.93±0.71	-0.88±0.87	0.7522
	Median	-0.91	-0.73	t-test
	Q1, Q3	-1.38, -0.52	-1.27, -0.43
	Bone Age (years)
	Mean±SD	5.72±2.33	10.03±1.87	<0.0001
	Median	5.5	10.2	Wilcoxon rank sum test
	Q1, Q3	3.90, 7.00	9.30, 11.50
	GH Dose (ug/kg/day)
	Mean±SD	39.24±8.98	41.32±7.10	0.1905
	Median	38.1	39.68	Wilcoxon rank sum test
	Q1, Q3	32.18, 44.92	37.23, 44.44
	IGF-1 SDS
	Mean±SD	-0.38±1.16	-0.73±0.77	0.4907
	Median	-0.53	-0.73	Wilcoxon rank sum test
	Q1, Q3	-1.22, 0.14	-1.28, -0.15
	IGF-BP3 SDS
	Mean±SD	0.77±2.52	0.26±2.45	0.3731
	Median	0.48	-0.73	Wilcoxon rank sum test
	Q1, Q3	-1.51, 3.02	-1.86, 2.89
