# Supplementary material for: Long-term effectiveness of growth hormone therapy in children born small for gestational age: An analysis of LG growth study data
Source: PLoS One. 2022 Apr 26;17(4):e0266329. doi: 10.1371/journal.pone.0266329 (PMC9041836; doi:10.1371/journal.pone.0266329)
Supplement: S4 Table — (XLSX) [file pone.0266329.s005.xlsx]

## Sheet: S4 Table
	S4 Table. Baseline Characteristics in SGA paients accoding to gestational age
		<37 weeks	≥37 weeks	p-value[1]
		(N=17)	(N=135)
	Age (years)
	Mean±SD	6.00±1.73	7.27±2.65	0.0797
	Median	6	7	Wilcoxon rank sum test
	Q1, Q3	5.00, 7.00	5.00, 9.00
	Sex, n(%)
	Male	8 (47.06)	70 (51.85)	0.7094
	Female	9 (52.94)	65 (48.15)	Chi-square test
	Total	17 (100.00)	135 (100.00)
	Birth Weight (kg)
	Mean±SD	1.48±0.38	2.42±0.28	<0.0001
	Median	1.5	2.5	Wilcoxon rank sum test
	Q1, Q3	1.20, 1.80	2.30, 2.60
	Gestational Age (weeks)
	Mean±SD	34.82±1.81	39.19±1.05	<0.0001
	Median	36	39	Wilcoxon rank sum test
	Q1, Q3	35.00, 36.00	38.00, 40.00
	Height SDS
	Mean±SD	-2.51±0.44	-2.55±0.50	0.97
	Median	-2.55	-2.51	Wilcoxon rank sum test
	Q1, Q3	-2.82, -2.15	-2.82, -2.21
	Weight SDS
	Mean±SD	-2.38±1.03	-2.11±0.93	0.3
	Median	-2.17	-2.12	t-test
	Q1, Q3	-2.89, -1.76	-2.63, -1.50
	BMI SDS
	Mean±SD	-0.99±1.12	-0.77±1.04	0.4605
	Median	-0.96	-0.78	t-test
	Q1, Q3	-1.51, -0.31	-1.53, -0.19
	Target height SDS
	Mean±SD	-0.71±0.68	-0.95±0.74	0.2293
	Median	-0.53	-0.91	t-test
	Q1, Q3	-1.26, -0.19	-1.47, -0.52
	Bone Age (years)
	Mean±SD	5.26±2.03	6.70±2.86	0.0758
	Median	5	6.4	Wilcoxon rank sum test
	Q1, Q3	3.80, 5.50	4.50, 9.40
	GH Dose (ug/kg/day)
	Mean±SD	38.57±7.36	39.72±8.88	0.9968
	Median	40.13	38.14	Wilcoxon rank sum test
	Q1, Q3	33.03, 42.96	33.07, 45.35
	IGF-1 SDS
	Mean±SD	-0.17±0.93	-0.47±1.13	0.141
	Median	-0.18	-0.6	Wilcoxon rank sum test
	Q1, Q3	-0.49, 0.27	-1.26, 0.01
	IGF-BP3 SDS
	Mean±SD	0.97±2.29	0.65±2.54	0.8199
	Median	1.71	-0.24	Wilcoxon rank sum test
	Q1, Q3	-1.69, 2.84	-1.66, 3.06
